# Supplementary material for: Localisation and interactions of the Vipp1 protein in cyanobacteria
Source: Mol Microbiol. 2014 Oct 30;94(5):1179–95. doi: 10.1111/mmi.12826 (PMC4297356; doi:10.1111/mmi.12826)
Supplement: Supplementary file 1 — Supporting information [file mmi0094-1179-sd1.zip]

Archive with 3 entries (3 files):
- mmi_12826_sup-0001_figureS1-9_tableS1.pdf
- mmi_12826_sup-0002_movieS1.avi
- mmi_12826_sup-0003_movieS2.avi
